# Supplementary material for: SeqDeχ: A Sequence Deconvolution Tool for Genome Separation of Endosymbionts From Mixed Sequencing Samples
Source: Front Genet. 2019 Sep 19;10:853. doi: 10.3389/fgene.2019.00853 (PMC6761303; doi:10.3389/fgene.2019.00853)
Supplement: Supplementary file 1 [file Table_1.xlsx]

## Sheet: Supplementary Table S1
Supplementary Table S1 – Performance statistics, formula and meaning. TP = True Positive; FP = False Positive;
TN = True Negative; FN = False Negative. The performances are calculated for both numbers of contigs and with respect to the known symbiont genomes. In the latter case, the positives are all the nucleotides from the target genome, and we consider what fraction of the genome has been correctly attributed to the target bin by the different tools.
Recall/Sensitivity		The fraction of relevant instances that have been detected over the total amount of relevant instances.
Precision		Or positive predictive value, is the fraction of relevant instances among the retrieved instances.
Accuracy		Proportion of correct results over all cases obtained
F1 Score		Measure of test accuracy, integrating precision and sensitivity

## Sheet: Supplementary Table S2
Supplementary Table S2 – List of SeqDex scripts
Name	Description
SeqDex.sh	SeqDex main executable file
rRNA16S.R	Identification of 16S genes in the sample
Taxonomy.R	Find taxonomic affiliation of the contigs and calculate the TaxonDensity
GCKmersCov.R	k-mers frequencies, coverage and GC calculations
SVM.R	Prediction of taxonomy using Support Vector Machine (SVM)
RF.R	Prediction of taxonomy using Random Forest (RF)
Clustering.R	DBScan of the output of SVM.R and/or RF.R
Func.R	Function used by the scripts

## Sheet: Supplementary Table S3
Supplementary Table S3 – The table shows sensitivity, accuracy, precision and F1 scores calculated over the number of target organism’s contigs correctly deconvolved by running Blobology, MaxBIN and SeqDex with both algorithm on the simulated dataset.
Statistics	Blobology	MaxBIN	SeqDex - SVM	SeqDex - RF
Sensitivity	0.7916	0.9583	0.956	0.956
Precision	1	0.9583	0.9886	0.9886
Accuracy	0.9743	0.9897	0.9935	0.9935
F1 score	0.8837	0.9583	0.972	0.972

## Sheet: Supplementary Table S4
Supplementary Table S4 – The table shows sensitivity, accuracy, precision and F1 scores calculated over the number of target organism’s contigs correctly deconvolved by running Blobology, BusyBee, MetaBAT, MaxBIN and SeqDex with both algorithm on the Ca. Fokinia solitaria dataset.
Statistics	Blobology	BusyBee	MetaBAT	MaxBin	SeqDex - SVM	SeqDex- RF
Sensitivity	0.8333	0.9444	0.7778	0.9444	0.9444	0.9444
Precision	0.6818	0.0265	1	0.3696	1	1
Accuracy	0.9982	0.8885	0.9988	0.9946	0.9998	0.9998
F1 score	0.75	0.0516	0.875	0.5313	0.9714	0.9714

## Sheet: Supplementary Table S5
Supplementary Table S5 – The table shows sensitivity, accuracy, precision and F1 scores calculated over the total number of Cardinium contig correctly deconvolved by running Blobology, BusyBee, MetaBAT, MaxBIN and SeqDex with both algorithm on the partially deconvolved real dataset.
Satatistics	Blobology	BusyBee	MetaBAT	MaxBin	SeqDex - SVM	SeqDex- RF
Sensitivity	1	0.9292	0.71	0.8142	0.8584	0.8319
Precision	0.0012	0.4234	0.7474	0.5786	0.6467	0.6667
Accuracy	0.1236	0.9986	0.9992	0.9992	0.9994	0.9994
F1 score	0.0024	0.5817	0.7282	0.6765	0.7376	0.7402

## Sheet: Supplementary Table S6
Supplementary Table S6 – The table shows sensitivity, accuracy, precision and F1 scores calculated over the total number of Wolbachia contig correctly deconvolved by running Blobology, BusyBee, MetaBAT, MaxBIN and SeqDex with both algorithm on the partially deconvolved real dataset. Here the taxonomic affiliations are obtained through combination of the informations obtained by comparing contigs …
Statistics	Blobology	BusyBee	MetaBAT	MaxBin	SeqDex - SVM	SeqDex- RF
Sensitivity	0.9643	0.9286	0.8846	0.8574	0.9286	0.9286
Precision	0.0006	0.1048	0.5349	0.039	0.317	0.3333
Accuracy	0.5974	0.9979	0.9996	0.9945	0.9995	0.9995
F1 score	0.0012	0.1884	0.6667	0.0745	0.4727	0.4906

## Sheet: Supplementary Table S7
Supplementary Table S7 – Performances of the classification made by SeqDex with or without the graph built by exploiting pairing information, and the ratio among the two.
	FOKINIA						CARDINIUM						WOLBACHIA
	Based on contig numbers						Based on contig numbers						Based on contig numbers
			with graph	without graph	Ratio w/o				with graph	without graph	Ratio w/o				With graph	Whitout graph	Ratio w/o
	Sensitivity_TPR	SVM	0.971429	0.833333	1.16571		Sensitivity_TPR	SVM	0.859649	0.840708	1.02253		Sensitivity_TPR	SVM	0.928571	0.964286	0.962963
	precision	SVM	1	1	1		precision	SVM	0.649007	0.655172	0.990589		precision	SVM	0.313253	0.00229124	136.718
	Accuracy	SVM	0.999837	0.999465	1.00037		Accuracy	SVM	0.999369	0.999373	0.999997		Accuracy	SVM	0.999461	0.891543	1.12105
	F1	SVM	0.985507	0.909091	1.08406		F1	SVM	0.739623	0.736434	1.00433		F1	SVM	0.468468	0.00457162	102.473
	Sensitivity_TPR	RF	0.971429	0.833333	1.16571		Sensitivity_TPR	RF	0.833333	0.814159	1.02355		Sensitivity_TPR	RF	0.928571	0.892857	1.04
	precision	RF	1	1	1		precision	RF	0.669014	0.643357	1.03988		precision	RF	0.329114	0.0366032	8.99139
	Accuracy	RF	0.999837	0.999465	1.00037		Accuracy	RF	0.999397	0.999336	1.00006		Accuracy	RF	0.999497	0.993903	1.00563
	F1	RF	0.985507	0.909091	1.08406		F1	RF	0.742188	0.71875	1.03261		F1	RF	0.485981	0.0703235	6.91065
	FOKINIA						CARDINIUM						WOLBACHIA
	Based on length		with graph	without graph	Ratio w/o		Based on length		with graph	without graph	Ratio w/o		Based on length		with graph	without graph	Ratio w/o
	Sensitivity_TPR	SVM	0.996623	0.973411	1.02385		Sensitivity_TPR	SVM	0.938849	0.932346	1.00698		Sensitivity_TPR	SVM	0.986758	0.99196	0.994756
	precision	SVM	1	1	1		precision	SVM	0.665173	0.663342	1.00276		precision	SVM	0.426951	0.0194917	21.9042
	Accuracy	SVM	0.999937	0.999506	1.00043		Accuracy	SVM	0.998467	0.998444	1.00002		Accuracy	SVM	0.997717	0.914579	1.0909
	F1	SVM	0.998309	0.986526	1.01194		F1	SVM	0.778664	0.77517	1.00451		F1	SVM	0.596018	0.0382322	15.5894
	Sensitivity_TPR	RF	0.996623	0.973411	1.02385		Sensitivity_TPR	RF	0.929062	0.924371	1.00507		Sensitivity_TPR	RF	0.986758	0.984143	1.00266
	precision	RF	1	1	1		precision	RF	0.668413	0.662457	1.00899		precision	RF	0.432358	0.187743	2.30292
	Accuracy	RF	0.999937	0.999506	1.00043		Accuracy	RF	0.998472	0.998427	1.00005		Accuracy	RF	0.997766	0.992685	1.00512
	F1	RF	0.998309	0.986526	1.01194		F1	RF	0.777473	0.771799	1.00735		F1	RF	0.601265	0.315331	1.90678
